# Supplementary material for: Does Body Mass Index Impact the Clinical Response to Dupilumab Therapy in Atopic Dermatitis? A Monocentric Study of 170 Patients
Source: J Clin Med. 2024 Aug 5;13(15):4559. doi: 10.3390/jcm13154559 (PMC11313165; doi:10.3390/jcm13154559)
Supplement: Supplementary file 1 [file jcm-13-04559-s001.zip]

Archive with 1 entries (1 files):
- jcm-3084981-supplementary.pdf
